# Supplementary material for: Exposing distinct subcortical components of the auditory brainstem response evoked by continuous naturalistic speech
Source: eLife. 2021 Feb 17;10:e62329. doi: 10.7554/eLife.62329 (PMC7946424; doi:10.7554/eLife.62329)
Supplement: Audio file 2. [file elife-62329-fig3.zip]

Archive with 2 entries (2 files):
- MaleNarrator_broadbandpeaky.mp4
- FemaleNarrator_unaltered.mp4
