# Supplementary material for: Exposing distinct subcortical components of the auditory brainstem response evoked by continuous naturalistic speech
Source: eLife. 2021 Feb 17;10:e62329. doi: 10.7554/eLife.62329 (PMC7946424; doi:10.7554/eLife.62329)
Supplement: Audio file 6. [file elife-62329-fig7.zip]

Archive with 1 entries (1 files):
- FemaleNarrator_multibandpeaky.mp4
